# Supplementary material for: An evaluation of the PacBio RS platform for sequencing and de novo assembly of a chloroplast genome
Source: BMC Genomics. 2013 Oct 1;14:670. doi: 10.1186/1471-2164-14-670 (PMC3853357; doi:10.1186/1471-2164-14-670)
Supplement: Additional file 1 — R scripts used to plot windows-based mean coverage against GC content in the PacBio and Illumiona datasets. [file 1471-2164-14-670-S1.zip]

Archive with 1 entries (1 files):
- 1957225381100526_add1.r
