# Supplementary material for: An evaluation of the PacBio RS platform for sequencing and de novo assembly of a chloroplast genome
Source: BMC Genomics. 2013 Oct 1;14:670. doi: 10.1186/1471-2164-14-670 (PMC3853357; doi:10.1186/1471-2164-14-670)
Supplement: Additional file 1 — R scripts used to plot windows-based mean coverage against GC content in the PacBio and Illumiona datasets. [file 1471-2164-14-670-S1.zip › 1957225381100526_add1.r]

# Script for the total study for the P. micrantha paper.

########################################################################################################
ill1_matrix <- as.matrix(read.table("/home/marco/blat_coverage_illumina_R1_good", sep=','))
ill2_matrix <- as.matrix(read.table("/home/marco/blat_coverage_illumina_R2_good", sep=','))
pac_matrix <- as.matrix(read.table("/home/marco/blat_coverage_pacbio", sep=','))
ill_matrix <-  ill1_matrix + ill2_matrix
plot(ill_matrix[1,],type='h',xlab='Genome', ylab='Coverage')
plot(pac_matrix[1,],type='h',col='green', xlab='Genome', ylab='PacBio coverage') 
mean(ill_matrix)
mean(pac_matrix)
length(which(ill_matrix==0))
########################################################################################################
v_ill <- rep(0,max(ill_matrix))
for (i in 1:length(v_ill)){
  v_ill[i] <- length(which(ill_matrix == i))
}
plot(v_ill[100:48823],type='h', xlab='read depth', ylab='Illumina number of bases')

v_pac <- rep(0,max(pac_matrix))
for (i in 1:length(v_pac)){
  v_pac[i] <- length(which(pac_matrix == i))
}
plot(v_pac,type='h',col='green',xlab='read depth', ylab='PacBio number of bases')

plot(v_ill,type='h', xlab='read depth', ylab='Number of bases', ylim=c(0,max(v_pac)))
points(v_pac,type='h',col='green')
########################################################################################################
v_ill <- rep(0,max(ill_matrix))
for (i in 1:length(v_ill)){
  v_ill[i] <- length(which(ill_matrix >= i))*100/154959
}
plot(v_ill,type='h', xlab='Cumulative read depth', ylab='Illumina percentage of genome covered')

v_pac <- rep(0,max(pac_matrix))
for (i in 1:length(v_pac)){
  v_pac[i] <- length(which(pac_matrix >= i))*100/154959
}
plot(v_pac,type='h',col='green', xlab='Cumulative read depth', ylab='Pacbio percentage of genome covered')

plot(v_ill,type='l', xlab='Cumulative read depth', ylab='Percentage of genome coverage', ylim=c(0,max(v_pac)))
points(v_pac,type='l',col='green')

max(v_ill)
max(v_pac)
#########################################################################################################
GC <- as.matrix(read.table("/home/marco/GC_perc"))
plot(GC[,1],type='h',col='red',xlab='Genome windows', ylab='GC percentage content')

ill <- rep(0,987)
pac <- rep(0,987)
j <- 1
for (i in 1:987){
  ill[i] <- mean(ill_matrix[1,j:(j+156)])
  pac[i] <- mean(pac_matrix[1,j:(j+156)])
  j <- j + 157
}

ill_new <- rep(0,987)
pac_new <- rep(0,987)
for (i in 1:987){
  ill_new[i] <- ill[i]*100/max(ill)
  pac_new[i] <- pac[i]*100/max(pac)
}
plot(pac_new[],type='h',col='green',xlab='Genome windows', ylab='PacBio percentage of mean coverage')
plot(ill_new[],type='h',col='black',xlab='Genome windows', ylab='Illumina percentage of mean coverage')


plot(ill_new,GC[,1],type='p', pch=20,xlab='Illumina windows based mean coverage', ylab='GC% content')
#abline(ill_lm, col='red', lwd=4)
plot(pac_new,GC[,1],type='p', pch=20,col='green',xlab='PacBio windows based mean coverage', ylab='GC% content')
#abline(pac_lm, col='red', lwd=3)

A_pos <- which(ill_new < 50)
lA <- length(A_pos)
A <- rep(0,lA)
I <- rep(0,lA)
for (i in 1:lA){
  I[i] <- ill_new[A_pos[i]]
  A[i] <- GC[A_pos[i],1]
}

plot(I,A, type='p', pch=20, xlab='Illumina windows based mean coverage', ylab='GC% content')
abline(lm(A~I), col='red', lwd=4)
cor.test(I,A)

#plot(A,I, type='p', pch=20, xlab='GC% content', ylab='Illumina windows based mean coverage')
#abline(lm(I~A), col='red', lwd=4)
#cor.test(A,I)

B_pos <- which(pac_new < 50)
lB <- length(B_pos)
B <- rep(0,lB)
J <- rep(0,lB)
for (i in 1:lB){
  J[i] <- pac_new[B_pos[i]]
  B[i] <- GC[B_pos[i],1]
}

#plot(J,B, type='p', pch=20, col='green',xlab='PacBio windows based mean coverage', ylab='GC% content')
#abline(lm(B~J), col='red', lwd=4)
#cor.test(J,B)

plot(B,J, type='p', pch=20, col='green',xlab='GC% content', ylab='PacBio windows based mean coverage', 
     xlim=c(0,max(A)),ylim=c(0,max(I)))
abline(lm(J~B), col='red', lwd=4)
cor.test(B,J)

M <- max(GC[,1])
m <- min(GC[,1])
tot <- M - m
k <- tot/4
color <- rep(' ',987)
for (i in 1:987){
  if (GC[i,1]<= m+k){
    color[i] <- 'black'
  }
  if (m+k < GC[i,1] & GC[i,1]<= m+2*k){
    color[i] <- 'blue'
  }
  if (m+2*k < GC[i,1] & GC[i,1]<= m+3*k){
    color[i] <- 'green2'
  }
  if (m+3*k < GC[i,1] & GC[i,1]<= m+4*k){
    color[i] <- 'red'
  }
}

plot(ill_new,pac_new,type='p', pch=20,col=color) 
legend('bottomright', pch = c(20, 20, 20, 20), bty="o",
       col = c("black", "blue", "green2", "red"), 
       legend = c("GC% < 25%(of GC%) ", "25% < GC% < 50%", "50% < GC% < 75%", "GC% > 75%"))

#################################################################################################################
