# Supplementary material for: An evaluation of the PacBio RS platform for sequencing and de novo assembly of a chloroplast genome
Source: BMC Genomics. 2013 Oct 1;14:670. doi: 10.1186/1471-2164-14-670 (PMC3853357; doi:10.1186/1471-2164-14-670)
Supplement: Additional file 2 — Python script used to calculate the mean error rate in the error-corrected PacBio reads from the BLAT alignment of the data against the chloroplast consensus sequence. [file 1471-2164-14-670-S2.zip › 1957225381100526_add2.py]

import sys

f = open(sys.argv[1]) # psl file
h = 5
d = {}
for l in f:
 if h > 0: # header
  h -= 1
  continue
 s = l.strip().split()
 al_len = int(s[0])
 mism = int(s[1])
 le = int(s[10])
 id = s[9]
 if id not in d:
  d[id] = [al_len, 0, le]
 d[id][1] += mism  
 
f.close()

tot_le = 0.0
tot_mism = 0.0
for k,v in d.iteritems():
 tot_le += v[2]
 tot_mism += v[1]

print (tot_mism / tot_le) * 100
