# Supplementary material for: An evaluation of the PacBio RS platform for sequencing and de novo assembly of a chloroplast genome
Source: BMC Genomics. 2013 Oct 1;14:670. doi: 10.1186/1471-2164-14-670 (PMC3853357; doi:10.1186/1471-2164-14-670)
Supplement: Additional file 3 — Python script used to calculate the mean error rate in the Illumina raw reads from the SMALT alignment of the data against the chloroplast consensus sequence. [file 1471-2164-14-670-S3.zip]

Archive with 1 entries (1 files):
- 1957225381100526_add3.py
