# Supplementary material for: An evaluation of the PacBio RS platform for sequencing and de novo assembly of a chloroplast genome
Source: BMC Genomics. 2013 Oct 1;14:670. doi: 10.1186/1471-2164-14-670 (PMC3853357; doi:10.1186/1471-2164-14-670)
Supplement: Additional file 3 — Python script used to calculate the mean error rate in the Illumina raw reads from the SMALT alignment of the data against the chloroplast consensus sequence. [file 1471-2164-14-670-S3.zip › 1957225381100526_add3.py]

import sys

f = open(sys.argv[1])
g = open(sys.argv[2],'w')
g.write('base_position' + '\t' + 'number_of_correspondant_bases_in_pacbio_data' + '\t' + 'matches' + '\t' + 'mismatches' + '\t' + '%_matches' + '\t' + '%_mismatches' + '\n')

for l in f:
	i = j = b1 = b2 = b3 = b4 = b5 = b6 = b7 = b8 = b9 = b10 = m = mism = 0.0

	l = ' '.join(l.split()) # eliminates the problem of multiple spaces       
	columns = l.split(' ')
	i = columns[4].count('.')
	j = columns[4].count(',')
	b1 = float(columns[4].count('A'))
	b2 = float(columns[4].count('C'))
	b3 = float(columns[4].count('G'))
	b4 = float(columns[4].count('T'))
	b5 = float(columns[4].count('N'))
	b6 = float(columns[4].count('a'))
	b7 = float(columns[4].count('c'))
	b8 = float(columns[4].count('g'))
	b9 = float(columns[4].count('t'))
	b10 = float(columns[4].count('n'))
	
	m = float(i) + float(j) # number of matches
	mism = float(b1+b2+b3+b4+b5+b6+b7+b8+b9+b10) # number of mismatches
	
	total = float(columns[3]) 
	perc_m = m / total 
	perc_mism = mism / total
	total = str(total) # the following instructions concatenate all in the g.write
	col = str(columns[1])
	m = str(m)
	mism = str(mism)
	perc_m = str(perc_m)
	perc_mism = str(perc_mism)
	g.write(col + '\t' + total + '\t' + m + '\t' + mism + '\t' + perc_m + '\t' + perc_mism + '\n')
	
f.close()
